# Supplementary material for: zic-1 Expression in Planarian Neoblasts after Injury Controls Anterior Pole Regeneration
Source: PLoS Genet. 2014 Jul 3;10(7):e1004452. doi: 10.1371/journal.pgen.1004452 (PMC4081000; doi:10.1371/journal.pgen.1004452)
Supplement: Table S1 — Expression data from Microarray and qPCR validation. Table showing gene expression information for as measured by microarray and qPCR (see Fig. S2B, Fig. 1B–D and text for details), with sequence ID, gene name, the highest match to the human proteome by blastx of the nucleotide sequence with corresponding e-value. Genes with e-value>0.001 and not previously assigned a name are listed as “novel”. See Figure S2B and Figure 1B–D for experimental details. Table shows log2 fold-changes for each gene as compared to the 0-hour timepoint for either anterior or posterior regeneration. Yellow indicates upregulation and blue indicates downregulation. Microarray q-values are p-values adjusted for multiple hypothesis testing using the Benjamini-Hochberg method using the limma package of Bioconductor implemented in R (see Methods), with q<0.10 the criteria for gene selection and indicated with red shading. Realtime PCR p-values are from a Student's t-test comparing expression at the indicated timepoint with expression at the 0-hour timepoint for that condition, with p<0.05 indicated in red. 21 genes with expression upregulated in regeneration and p<0.05 were considered validated and shown in Fig. 1C–D, whereas three genes (BPKG9013, BPKG24021 and BPKG40848) did not meet these criteria. (XLSX) [file pgen.1004452.s011.xlsx]

## Sheet: Sheet1
Table S1
Microarray
				log2 fold change vs. 0h				log2 fold change vs. 0h				q value false-discovery rate < 0.10
sequence ID	gene name	blastx human proteome	evalue	0h AFW	24h AFW	48h AFW	72h AFW	0h AFW	24h AFW	48h AFW	72h AFW	24hA - qval	48hA - qval	72hA - qval	24hP - qval	48hP - qval	72hP - qval	"validated"
isotig19973	Smed-distalless	DLX Distalless	0.53	0	2.63433	1.69438	2.04696	0	0.326903	1.37698	1.03513	0.0826996	0.530168	0.609598	0.954902	0.443632	0.999996	yes
BPKG17485	Smed-zicA	ZIC5 24 kDa protein	3e-14	0	1.77283	0.802463	0.978818	0	-0.273905	-0.422686	-0.692863	0.071294	0.824669	0.892752	0.951349	0.633183	0.999996	yes
BPKG2421	Smed-ap2	TFAP2B Isoform 2 of Transcription factor AP-2-beta	5e-78	0	2.08436	1.37976	0.716194	0	0.137008	0.0173634	0.0256817	0.0478636	0.423033	0.999758	0.972667	0.9894	0.999996	yes
SMED_14967_V2	Smed-hmx-1	HMX3 Homeobox protein HMX3	5e-25	0	1.28854	1.87914	1.31107	0	-0.265398	-0.800128	-0.32329	0.390003	0.0491485	0.609598	0.951553	0.452524	0.999996	yes
BPKG55659	Smed-otp	OTP Homeobox protein orthopedia	9e-33	0	0.815708	1.4267	1.79133	0	-0.218128	0.0973161	-0.117205	0.949873	0.17325	0.0674462	0.952578	0.916284	0.999996	yes
BPKG5537	znf840	ZNF840 Putative zinc finger protein 840	9e-09	0	0.758643	1.94658	2.38937	0	0.0505437	-0.0854878	0.292415	0.969473	0.156006	0.0674462	0.991392	0.947696	0.999996	yes
BPKG12457	Smed-wntP-3	WNT4 Protein Wnt-4	8e-69	0	0.129241	-0.463733	-0.957017	0	1.1411	1.81688	1.3831	0.99102	0.988886	0.828706	0.950894	0.0349313	0.999996	yes
BPKG9154	Smed-pax6A	PAX6 Paired box protein 6 isoform c	1e-66	0	2.10675	2.42825	2.1285	0	0.977741	1.26945	0.430779	0.00892648	0.00363167	0.0121953	0.950894	0.443632	0.999996	yes
isotig26419	novel	PDGFB platelet-derived growth factor subunit B isoform 2 preproprotein	0.3	0	1.86737	1.73188	1.33222	0	0.803634	0.130569	0.468051	0.0247302	0.0581753	0.526604	0.950894	0.88641	0.999996	yes
isotig17814	h2b	HIST3H2BB Histone H2B type 3-B	5e-40	0	1.78487	1.6533	1.35803	0	2.48532	2.61754	1.86559	0.177324	0.288251	0.79582	0.0344932	0.0225349	0.999996	yes
SMED_10739_V2	Smed-sp6-9	SP9 Transcription factor Sp9	2e-46	0	2.41383	2.51523	2.50555	0	2.44203	2.33744	0.960103	0.00751647	0.0054854	0.00765271	0.0214285	0.0225349	0.999996	yes
isotig25105	novel	ATF2 Uncharacterized protein	7.1	0	2.0489	0.620505	0.303422	0	2.1963	0.891198	0.71474	0.105554	0.997857	0.999758	0.0982119	0.470817	0.999996	yes
BPKG14143	Smed-runt-1	RUNX3 cDNA FLJ56502, highly similar to Runt-related transcription factor 3	3e-24	0	2.73397	1.54957	1.22212	0	1.84998	0.863869	-0.0559693	0.00626491	0.33482	0.843294	0.269927	0.464164	0.999996	yes
BPKG22608	novel	none	NA	0	1.82615	0.239214	-0.0326603	0	2.03892	0.460535	0.0298923	0.103624	0.999994	0.999758	0.0591123	0.628763	0.999996	yes
isotig13791	TNS1	TNS1 Uncharacterized protein	2e-47	0	1.91668	0.781771	0.494898	0	1.74161	0.698162	0.721084	0.00626491	0.687049	0.999758	0.0344932	0.446996	0.999996	yes
BPKG47437	novel	FBXL19 Isoform 3 of F-box/LRR-repeat protein 19	7.6	0	2.09278	0.80281	0.869769	0	2.4948	1.56115	0.912435	0.177324	0.965854	0.999758	0.0813877	0.443632	0.999996	yes
BPKG645	ASS1	ASS1 Argininosuccinate synthase	6e-162	0	1.62634	0.343284	-0.0051628	0	2.53304	2.17441	0.874682	0.301808	0.999994	0.999758	0.0344932	0.109384	0.999996	yes
BPKG17873	novel	BBS12 Bardet-Biedl syndrome 12 protein	2.6	0	1.95729	1.23573	0.511315	0	2.55743	2.4141	0.908473	0.136365	0.636883	0.999758	0.0368319	0.0649685	0.999996	yes
BPKG5472	PDZRN4	PDZRN4 Isoform 2 of PDZ domain-containing RING finger protein 4	3e-22	0	0.784112	-0.0750085	-0.706923	0	2.26886	1.43854	0.161788	0.969473	0.999994	0.999758	0.0368319	0.443632	0.999996	yes
BPKG13028	CAPN9	CAPN9 cDNA FLJ52338, highly similar to Calpain-9	3e-05	0	0.993403	0.253859	0.0773352	0	2.5175	1.19865	0.20137	0.969473	0.999994	0.999758	0.0368319	0.443632	0.999996	yes
Gene_12607_1/1	novel	SLC6A5 Sodium- and chloride-dependent glycine transporter 2	1.5	0	1.52054	0.911529	1.17236	0	0.440282	0.930634	0.255006	0.075097	0.588416	0.609598	0.950894	0.443632	0.999996	yes
BPKG9013	Smed-tyrosine kinase-3	HCK Isoform p60-HCK of Tyrosine-protein kinase HCK	6e-85	0	1.42862	0.974044	0.449871	0	2.52066	2.19249	1.11541	0.598784	0.840915	0.999758	0.0368319	0.151936	0.999996	no
BPKG24021	FBXL4	FBXL4 F-box/LRR-repeat protein 4	3e-50	0	2.0724	0.890411	0.00527085	0	1.31746	0.990562	0.479507	0.0809031	0.866283	0.999758	0.950894	0.448598	0.999996	no
BPKG40848	novel	CR2 Isoform C of Complement receptor type 2	4	0	0.252557	-0.119665	0.188328	0	2.01656	0.504136	0.430921	0.981862	0.999994	0.999758	0.0591123	0.593558	0.999996	no
qPCR
				log2 fold change vs. 0h				log2 fold change vs. 0h				T-test vs. 0h, p < 0.05			T-test vs. 0h, p < 0.05
sequence ID	gene name	blastx human proteome	evalue	0h AFW	24h AFW	48h AFW	72h AFW	0h PFW	24h PFW	48h PFW	72h PFW	24h AFW	48h AFW	72h AFW	24h PFW	48h PFW	72h PFW	"validated"
isotig19973	Smed-distalless	DLX Distalless	0.53	0	3.62	2.71	2.52333	0	-0.95	0.516667	1.52333	0.0336702	0.122301	0.22412	0.832098	0.90474	0.31415	yes
BPKG17485	Smed-zicA	ZIC5 24 kDa protein	3e-14	0	3.81667	2.31	1.7	0	-0.436667	-0.553333	-0.173333	7.96258e-05	0.0301296	0.0268166	0.785313	0.635977	0.590758	yes
BPKG2421	Smed-ap2	TFAP2B Isoform 2 of Transcription factor AP-2-beta	5e-78	0	4.38667	3.51333	2.40333	0	0.613333	-0.643333	0.123333	0.00405684	0.00133038	0.0161862	0.463228	0.217874	0.996812	yes
SMED_14967_V2	Smed-hmx-1	HMX3 Homeobox protein HMX3	5e-25	0	0.753333	1.81	2.35	0	-1.91333	-0.43	-0.976667	0.443373	0.0980169	0.0065691	0.273377	0.659555	0.0486537	yes
BPKG55659	Smed-otp	OTP Homeobox protein orthopedia	9e-33	0	1.16667	2.11667	1.50667	0	-0.98	-1.48667	-0.986667	0.300993	0.0314689	0.0612096	0.485588	0.103107	0.206123	yes
BPKG5537	znf840	ZNF840 Putative zinc finger protein 840	9e-09	0	2.43333	3.39333	3.45333	0	-1.15	-2.57333	-0.196667	0.00876035	0.0175515	0.00950975	0.858974	0.11048	0.520774	yes
BPKG12457	Smed-wntP-3	WNT4 Protein Wnt-4	8e-69	0	0.563333	0.406667	0.113333	0	1.91667	1.92667	1.96333	0.603451	0.909401	0.640975	0.0431806	0.00756919	0.0022379	yes
BPKG9154	Smed-pax6A	PAX6 Paired box protein 6 isoform c	1e-66	0	2.6	3.24	2.61	0	2.27	2.62667	2.54333	0.000818923	0.00677137	0.000778992	0.0129203	0.00183296	2.63115e-05	yes
isotig26419	novel	PDGFB platelet-derived growth factor subunit B isoform 2 preproprotein	0.3	0	4.53333	3.98	4.31	0	3.09333	3.17667	2.68667	0.00125948	0.0661698	0.00012708	0.0152512	0.044867	0.00292843	yes
isotig17814	h2b	HIST3H2BB Histone H2B type 3-B	5e-40	0	1.09333	1.65333	1.55	0	0.363333	0.78	0.45	0.00194005	0.0206818	0.00176798	0.428824	0.239663	0.0500749	yes
SMED_10739_V2	Smed-sp6-9	SP9 Transcription factor Sp9	2e-46	0	2.53	2.34	1.85667	0	1.89333	1.16667	1.05	0.00110873	0.00584135	0.0267907	0.0508817	0.0197938	0.0454992	yes
isotig25105	novel	ATF2 Uncharacterized protein	7.1	0	3.58333	1.98667	1.91	0	0.703333	0.33	-2.70333	0.0219785	0.118991	0.0151576	0.142018	0.500627	0.0371057	yes
BPKG14143	Smed-runt-1	RUNX3 cDNA FLJ56502, highly similar to Runt-related transcription factor 3	3e-24	0	5.62	4.04333	2.97	0	3.14667	1.17667	0.0166667	0.00216864	0.00114734	0.0207269	0.0360519	0.0533703	0.897211	yes
BPKG22608	novel	none	NA	0	4.67333	1.46	0.233333	0	2.01	0.716667	-1.18667	0.00388761	0.0690462	0.76418	0.0954025	0.840636	0.332233	yes
isotig13791	TNS1	TNS1 Uncharacterized protein	2e-47	0	2.7	1.06333	0.11	0	2.25	1.11667	-0.606667	0.0154096	0.0572514	0.797176	0.29873	0.932011	0.509755	yes
BPKG47437	novel	FBXL19 Isoform 3 of F-box/LRR-repeat protein 19	7.6	0	4.35667	2.43667	3.01	0	3.18	1.62667	2.18	0.00499116	0.023496	0.0171653	0.159445	0.144453	0.0317653	yes
BPKG645	ASS1	ASS1 Argininosuccinate synthase	6e-162	0	3.08333	1.14	0.843333	0	2.08667	1.16667	0.623333	0.00135723	0.0648137	0.174195	0.0593337	0.188478	0.635711	yes
BPKG17873	novel	BBS12 Bardet-Biedl syndrome 12 protein	2.6	0	4.30667	2.64333	1.48667	0	3.06	2.39667	0.88	0.000819272	0.00256257	0.00901558	0.00646738	0.00600033	0.026499	yes
BPKG5472	PDZRN4	PDZRN4 Isoform 2 of PDZ domain-containing RING finger protein 4	3e-22	0	3.11	1.14333	0.723333	0	1.97	0.81	-0.266667	0.000400469	0.0799838	0.217622	0.0827403	0.00914324	0.711272	yes
BPKG13028	CAPN9	CAPN9 cDNA FLJ52338, highly similar to Calpain-9	3e-05	0	2.16333	0.463333	0.00333333	0	2.99333	1.24667	0.406667	0.0563491	0.227651	0.947456	0.00822852	0.135099	0.871795	yes
Gene_12607_1/1	novel	SLC6A5 Sodium- and chloride-dependent glycine transporter 2	1.5	0	1.13	0.723333	0.366667	0	2.02333	1.73333	1.16333	0.0226061	0.143466	0.338922	0.112468	0.0199716	0.0207628	yes
BPKG9013	Smed-tyrosine kinase-3	HCK Isoform p60-HCK of Tyrosine-protein kinase HCK	6e-85	0	0.59	-0.566667	0.156667	0	-0.363333	-0.453333	-0.35	0.521969	0.444243	0.934041	0.146645	0.173439	0.476775	no
BPKG24021	FBXL4	FBXL4 F-box/LRR-repeat protein 4	3e-50	0	0.133333	-0.153333	-1.95	0	1.32333	0.826667	0.703333	0.477706	0.99674	0.0648778	0.183956	0.247036	0.426971	no
BPKG40848	novel	CR2 Isoform C of Complement receptor type 2	4	0	-1.13333	-2.55	-2.64333	0	-1.88333	-2.43	-1.75667	0.544926	0.213988	0.205324	0.569642	0.0349817	0.047223	no
